# Supplementary material for: Exploring the challenges faced by generic version of complex drugs: a scoping review
Source: Syst Rev. 2025 Sep 29;14:183. doi: 10.1186/s13643-025-02931-y (PMC12482112; doi:10.1186/s13643-025-02931-y)
Supplement: Supplementary file 3 — Additional file 3: Studies included in the data analysis. [file 13643_2025_2931_MOESM3_ESM.xlsx]

## Sheet: Sheet2
Title	Author (year)	Country	Formulation Challenges	Analytical Challenges	Clinical Challenges	CPP related challenges	CQA related challenges	Regulatory Challenges	Miscellaneous Challenges	Opportunity	Methods to overcome	Advantages	Objective
Nanomedicines and Nanosimilars: Looking for a New and Dynamic Regulatory “Astrolabe” Inspired System	Demetzos C (2020)	Greece	NBCDs consist of nanostructures that cannot be fully characterized and quantified by physicochemical analytical techniques; thus, there is a vast need for a wellcontrolled robust manufacturing process to ensure quality, safety, and efficacy	1.excipients, which are used in liposomal formulation, should be checked for their ability to stabilize liposomal vesicles 2. The surface coating affects the stability of the nanoparticles in vitro and in vivo 3.colloidal forces, as well as dynamic bio-physicochemical interactions will change with solvent so need to analyse 4. kind of interactions between the ingredients involved in the membranes…	1. the main concerns regarding the development of nanoproducts are the toxicology, the ecotogicology, the ethics, and the security. 2. complexity of liposomes, regarding their behavior, which depends not only on their composition, properties, etc. but also on the changes in the biological environment.	1. control of the preformulation and manufacturing processes by the identification of the critical parameters/steps and technologies required to analyze them. 2. Surface charge,zeta potential and chemical properties of the product are crucial parameters for the physicochemical characterization of nanomedicines	difficulties in identifying CQAs: such as particle concentration, morphology and size, surface properties (area, charge, hydrophobicity, reactivity), function, coating properties, porosity, in vitro release, impurities, endotoxin levels, and sterility are the properties that affect the PK and PD profile of the products	. NANoREG focused on producing a toolbox of relevant instruments for risk assessment, characterization, toxicity testing, and exposure measurements of MNMs.	The access of the nanosimilars to a larger population with reduced treatment cost (patient benefit) and innovation in drug development to cover unmet therapeutic needs (scientific and technological progress) are the two main challenges	1. It is major to point out that the quality by design (effective) is a challenge and an opportunity for the effective formulation development 2.The cycle of innovation, the terms “soft” and “hard” law, the patentability of the nanoproducts, the European law and new Health Technologies, the Strategic Research Agenda, and privacy and data protection directive	liposomal products were found to be structural similar when they were investigated by using SAXS. cryo-TEM should be considered and introduced by the regulatory agencies as part of the physicochemical and morphological characterization portfolio of liposomal nanomedicines 2.tools that should be used for cross-checking the implementation of the regulatory “astrolabe”-like dynamic regulatory system…	Nano-related Criteria for Selecting Nanosimilar Products REFER ARTICLE	a new scientific-based regulatory landscape is required for the establishment of nanomedicines in the market.
The similarity question for biologicals and non-biological complex drugs	Crommelin DJA (2015)	Netherland	A changed product availability and disposition may cause iron overload or undesired storage (e.g. hemosiderosis) affecting efficacy and safety. Oxidative stress may occur when the biological acceptor proteins like transferrin are saturated. Labile iron, non-transferrin bound iron, consist of highly reactive species and may induce oxidative and/or nitrosative stress contributing to inflammation an…	A number of studies appeared lately where the in vivo performance of follow-on versions was compared in clinical settings where differences are found with an increase in ADR/reduction in efficacy in the case of the follow-on product	‘‘a prospective, randomized, 2-way crossover study to compare plasma NTBI (non-transferrin bound iron) levels in hemodialysis patients treated with the follow-on and reference drug’’ to evaluate the products, and, in addition, the FDA evaluation tools and – to gain more insight into pros and cons a direct head to head evaluation for therapeutic and safety equivalence of such products.	1. no preclinical and clinical trials to compare the performance of the generic drug with the innovator product are requested. However, for some small molecule formulations and specific devices authorities are cautious to rely on the pharmaceutical quality/bioequivalence protocols alone. In this context narrow therapeutic index drugs, controlled release and modified release formulations, skin pat…	Iron carbohydrate complexes distribution pattern is linked to their nanoparticular properties which are dependent on their specific manufacturing process.If iron delivery is not targeted in the same way to defined structures, cells and pools, the iron product will show clinically meaningful differences.	1. A concrete difference with biosimilars in the European legislation is that clear similar-NBCD applications are not necessarily following the central procedure and may receive marketing approval through the decentralized route. 2.the development of follow-on versions of doxorubicin liposomes through the 505(j) pathway. Here again, this document does not provide information regarding clinical ef…	. The biological impact of CopaxoneÒ versus the follow-on versions, was shown to be different as well, e.g. in transcriptional profiles (Towfic et al., 2014). There are also indications of ADR (adverse drug reactions) increase when Probioglat was used instead of CopaxoneÒ in Mexico	the International Conference on Harmonization of Technical Requirements for Registration of Pharmaceuticals for Human Use, no real, total global consensus has been reached yet. However, work is in progress (cf. the EUFEPS Global Bioequivalence Harmonization Initiative, March 2015).	‘stepwise development approach’ and ‘totality of evidence’ is important and key to successfully submit the dossier and receive approval.		Both are biologic and NBCD complex, difficult to characterize and the production process is key to obtain reproducible product attributes and subsequent the desired/defined in vivo performance.
Comparison of Copaxone® and Synthon's therapeutically equivalent glatiramer acetate	Arends RJ (2019)	Netherland	1. demonstrating their equivalence on the level of the drug substance is challenging due to its inherent batch-to-batch heterogeneity.	Bioequivalence against the reference product cannot be established using conventional bioequivalence studies	1. There is not a single test or study that establishes TE of two heterogeneous products. Instead, it requires a good understanding of the synthesis process together with a full set of data that includes comparative PC testing, nonclinical in vitro and in vivo studies, and a comparative clinical study 2.Considering glatiramer’s heterogeneity and that demonstrating therapeutic equivalence requires…		A single set of critical attributes that determine essential product characteristics for glatiramer are not yet defined and to obtain market authorization it is up to the manufacturer to propose, justify, and execute a scientifically rigorous strategy to demonstrate therapeutic equivalence.	demonstrating TE to the reference product,as per EMA should be based on scientific evidence supporting comparability in physicochemical characteristics, nonclinical in vitro and in vivo studies, and an adequately sensitive double-blind clinical trial in patients.	1.Establishing therapeutic equivalence for non-biological complex drugs is not trivial and requires a complex and multidisciplinary effort. 2.establishing equivalence, both from a quality and clinical perspective, is substantially more complex		Based on the certainty of finding this inherent heterogeneity, the best approach to assess drug substance equivalence includes the evaluation of the mixture’s overall properties and characterization of its batchto-batch variability using a broad set of orthogonal bioanalytical methods.
Equivalence of complex drug products: advances in and challenges for current regulatory frameworks	Hussaarts L (2017)	USA	exact (physico)chemical structures cannot be fully characterized for Copaxone, 2. assessment of free and liposomeassociated drug when monitoring the pharmacokinetic profile of liposomal doxorubicin products 3. physicochemical properties of the carrier and the encapsulated drugs, a biophysical characterization profile was established	challenges associated with the demonstration of PE and BE, including the inability to synthesize homomolecular material, an unknown mode of action, and/or the difficulty to fully characterize the products.	clinical investigations and animal studies29–34 have since shown nonequivalence in efficacy and safety 2. The dissociation kinetics of a drug from its carrier in vivo is an aspect that can critically influence the clinical performance of a product	interact with cells of the innate immune system for uptake and release of iron into the physiological iron metabolic pathways	the originator and follow-on manufacturer published—besides biological and physicochemical analyses—gene expression profiles to substantiate their arguments regarding similarity or lack thereof	FDA requires demonstration of statistical equivalence of pharmacodynamic parameters in humans for enoxaparin sodium, 2. science driven community of experts, we need to critically evaluate whether our regulatory framework is fit for its purpose 3. regulatory differences complicate requests for approval, and regulatory alignment will benefit all stakeholders.	1.Like biologics, the composition, quality, and in vivo performance of NBCDs are highly dependent on the manufacturing processes of the active ingredient, as well as (in most cases) the formulation	Need regulatory agency reduce costs of development and unnecessary repetition of clinical trials and lead to improved access to high-quality, affordable products for the global community.	Common themes identified by the FDA for establishing TE of complex drug products to ensure safety and efficacy in humans without the need for additional clinical trials 2.Make set of critical attributes, physicochemical characterization, as well as the availability of appropriate and validated in vitro and in vivo models, is needed. 3.Orthogonal testing	follow-on versions are evaluated under Article 10(4) for biosimilars, clinical efficacy and safety trial is no longer considered	(1) assessment of critical attributes to establish equivalence for follow-on versions,
COMPLEX GENERICS AS A TREND OF MODERN PHARMACEUTICAL DEVELOPMENT	Demina NB (2024)	Russia	Not only the name of inactive ingredient but also Control of ingredient will also affect the PK properties of dosage form. For eg consider polymers, the degree of their influence on the release of API and the effectiveness of DF depends on the molecular weight, branching of the polymer chain, the ratio of components in copolymers and other characteristics.	1. NBGD need special additional standardization methods. These methods based on not only the active substances analysis and the pharmacopeial indicators determination. 2. Now a days scientist not only use linear but also star-shaped and branched polylactides or copolymers which are highly dependent on the architecture of the constituent macromolecules, so a detailed knowledge of its topology is a…	modeling local pharmacokinetics on a physiological basis, oral absorption and bioequivalence models and data analysis and machine learning cause difficulties the most.	manufacturing process must be stable include constant monitoring of technological and other conditions, validation, as well as the use of identical standard excipients otherwise cause changes	Differences in the nature and structure complexity of APIs, new application methods, technologies for creating dosage forms and quality indicators cause new challenges	According to the FDA, the NBGD master file should contain a section related to the production of inactive ingredients, including basic technical details. 2.The most difficult question is the choice and justification of specific methods and standards, because there are not in the existing regulatory documents related to the creation of CG	1.the determination of pharmacopeial quality indicators (physicochemical, quantitative, biopharmaceutical, etc.) is complicated and is insufficient to prove PE and BE in comparison to the original drug. 2.small changes for simplification and reduction in cost can affect the quality of the drug	1. In 2020 FDA awarded a grant to the University of Maryland, and Michigan to establish CRCG to solve the problems associated with the development of NBGD. and to include promoting cooperation between interested scientific organizations and other developers, conducting joint research, exchanging collaborative experience and information, training researchers 2.The Board of the Eurasian Economic Co…	1. new segment gives a modern outlook to the generics market, the QbD approach to develop improved therapeutics.QbD is used in pharmaceutical processes to create a pre-determined product quality. Tool to reduce process variability and create process control strategies identification of all CQA and their associated CPP 2.To address issues related to generic PLGA development, the FDA established an…	These challenges are not only in the development of standardization, but also in the manufacturing process control in vivo research to assess the efficacy and safety of NBGD and resolve the issue of clinical comparability	There is a need to create new guidance documents scientific and regulatory roadmaps for the development and approval of generic versions of complex drugs
Glatiramer acetate: A complex drug beyond biologics	Rocco P (2019)	Italy	Demonstration of equivalence of structural signatures for polymerization and depolymerization is needed since, although the fundamental reaction scheme of the generic is equivalent to the originator's, other relevant information about Teva's manufacturing process, including process conditions, is proprietary and not publicly available	there is no single physicochemical or biological assay that can be used to demonstrate API sameness between Copaxone® and a copy			The amino acid sequences are not completely random, being the result of both the physicochemical properties of the starting materials and the fundamental reaction scheme.The quality of glatiramoids is therefore heavily dependent on the manufacturing process	For the approval of GA copies, regulatory agencies in the US and the EU are currently oriented toward a generic approach supplemented by additional data.In the US, the additional data required is listed in a PSG whereas EU, followed a hybrid approach requiring an additional comparative study.neither the FDA nor the European agencies have introduced an ad hoc regulatory class for NBCDs	Due to their complex structure and to the dependence of their quality profile on the manufacturing process, complex drugs present specific issues related to therapeutic equivalence of copies and originators.	technological developments it is important,	API sameness can be demonstrated using orthogonal methods based on 4 criteria: equivalence of fundamental reaction scheme; PC properties including composition; structural signatures for polymerization and depolymerization; biological assay results.
Regulatory challenges of nanomedicines and their follow-on versions: A generic or similar approach?	Muhlebach S (2018)	Switzerland	complex drugs represent highly complicated and heterogeneous structures, defined and created by a robust, although complicated, manufacturing process; they cannot be characterized fully by in vitro physicochemical means	The high complexity of nanomedicines with their heterogeneous structures do not allow a full physicochemical quality characterization, challenging the regulatory evaluation especially for follow-on versions upon comparison with the reference product.	1. safety issues havebeenobserved, because inappropriate authorization pathways were used 2.As a simple extrapolation from animal data to human is not possible, the nonclinical data are required which is time consuming and not a well define guidance	1.Complexity in material structure & mechanism by which the PC properties impact its biological effects (e.g., particle size on PK parameters) 2.in vivo release mechanism based on the material PC properties & its predictability based on in vitro release methods. 3. Physical & chemical stability.	1.The assessment of yet unknown CQA makes the comparability or the in vitro evaluation of equivalence of such products almost impossible and renders the classical generic approach invalid. 2. Potential impact of manufacturing changes, including in-process controls and the robustness of the control strategy on CQAs of the drug product.	1.no defined or even harmonized regulatory evaluation pathways to assess follow-on versions of nanomedicines 2.The regulatory challenges, lacking awareness, but also absence of harmonization were mirrored by differences in the authorization of nanomedicine follow-on versions. 3.uthorization pathway for nanomedicines as a similar or generic approach is still under debate.	For follow-on versions of synthetic large molecule drug products the “similar” instead of the “sameness” approach is most challenging and new for the agencies.	The NBCD WG offers a platform among stakeholders to create awareness, to discuss and support, science-based, the introduction of a so far lacking appropriate and harmonized regulatory pathway for the evaluation of these medicinal products and address equivalence question 2. The FDA established equivalence between Glatopa™ and Copaxone™ across four major criteria: starting material and basic chemi…	1. the EMA published a reflection paper on non-clinical studies for generic nanoparticle iron medicinal product application and on data requirement for intravenous iron-based nanocolloidal products developed with reference to an innovator medicinal product 2.The partly different approach to evaluate and compare nanocolloidals in the US and the EU indicates the importance for exchange and discussi…	extended physicochemical quality assessments on potential follow-versions of such iron nanocolloidals have to be used, e.g. to compare particle size distribution, the polynuclear iron core, and the carbohydrate shell together with appropriate statistical analysis	steps for progress and overcome challenges 1. Assessment of CQA to establish equivalence for follow-on versions 2. Need to publish scientific but also clinical findings in the public domain for further progress 3. Necessity to develop consensus for nomenclature and labelling of these complex products 4. Regulatory actions when substandard complex drug product are identified
Generic drug device combination products: Regulatory and scientific considerations	Choi SH (2018)	USA	1. There can be notable differences between reservoir and matrix TDS products in design, complexity, and product development considerations. 2.potential issue: integrity of the seal around the gelatinous drug-containing mass, which cause leaks even in the absence of an external physical insult. 3. cold flow cause the TDS to adhere to the inside that makes it difficult to remove, or remain drug on…	USP general chapter < 3 > describes several test procedures for topical and transdermal products, including tests for leakage, cold flow, tack 2.TDS heat effects are potential safety concerns that are considered during product development and ANDA review. 3.deficiencies related to container closure systems for packaging	comparative in vivo bioequivalence studies with pharmacokinetic endpoints, as well as to demonstrate noninferior adhesion, irritation and sensitization potential relative to the RLD TDS product in vivo : Challenge in terms of cost of production and time	1. shear forces associated with dose dispensing from a pump, and the application (spreading) on the skin surface, may change these microstructures, and alter the diffusion and partitioning of the drug . 2.actuation mechanism of a pump does not provide an adequate seal, then volatile components may begin to evaporate.	1 .compositional, physicochemical and/or structural changes in the drug product may alter the diffusion of the drug and partitioning from the product into the skin once dispensed, thereby altering bioavailablity. 2. Product quality considerations including leaking, cold flow, ease of TDS removal from packaging, ease of removal of the release liner,		One potential issue with a bulky protrusion of the gelatinous mass in a reservoir TDS is that it may also be more susceptible to physical insults which may rupture and release the drug load upon the skin in an uncontrolled manner.	1. OGD has awarded over 100 extramural projects Of these, 9 projects encompass research to better understand the factors that impact the development and manufacturing of generic combination products. Outcomes from research have contributed to review of regulatory submissions and the development of both general and PSG 2.GDUFA research initiative relates to TDS heat effects and the development of …	potential applicants are encouraged to consult the Agency before making a decision to develop a generic reservoir TDS	to help address product development considerations related to topical products, the FDA has published	providing recommendations on the types of studies necessary to establish BE, providing considerations on product quality and performance for certain types of device constituents, and most recently, providing tools to assess the proposed user interface when compared to the user interface of the RLD
How to select a nanosimilar	Astier A (2017)	Switzerland	Extensive Formulary selection criteria for nanosimilars compared to simple generics which includes pharmaceutical quality, efficacy and safety, manufacturing consideration,product consideration, hospital and patient factors.	the complexity of nanomedicines, showing equivalence is more challenging for followon products of nanomedicines	the clinical differences among nanomedicines and approved follow-on products are observed, the pharmacists should bring in their expertise about SAR to ensure safe and efficacious use of nanomedicines for the sake of patients.		The PK is much more complex compared with those of small molecules. PK depends strongly on the physicochemical characteristics of the nanostructuresTherefore, nanosimilars have to be evaluated differently from generics to form conclusion on comparability.	market introduction of ISSs, which were approved on the basis of PC comparability to the iron–sucrose originator but without considering the nanocolloidal character of the products, efficacy and safety issues were observed in the clinic.	The lower drug availability is in line with reduced efficacy in the mouse model, as well as lower or no efficacy of Lipodox in ovarian cancer treatment compared with Doxil	no such tools available to judge the substitutability and interchangeability for the evaluation of nanosimilars for hospital formulary inclusion.	In order to make a rational decision about interchangeability or substitutability, pharmacists should evaluate clinical data on therapeutic equivalence rather than bioequivalence only.
The EU regulatory landscape of non-biological complex drugs (NBCDs) follow-on products: Observations and recommendations	Klein K (2019)	Netherland		All of the follow-on versions of some drugs identified can be traced back to the generic manufacturer Synthon.delay the identification and the processing of new important safety and efficacy information from routine clinical practice.	patient safety was at risk with iron sucrose follow-on product,	sensitivity to manufacturing changes can be challenging for maintaining batch-to-batch consistency but also lead to problems in the reproducibility when produced by different manufacturers.		it is unclear which abridged application procedures should be followed for follow-on products, e.g. the “generic application” via Article 10(1), requiring only limited quality and bioavailability data, or the “hybrid application” of Article 10(3) requiring additional (pre-) clinical data increasingly complex novel therapeutic interventions coming to the market in the decades to come, may pose eve…	The reason for this is that in contrast to the U.S. where LMWHs are considered complex drugs rather than biologics, LMWHs are considered biologics in the EU, thus requiring the use of the biosimilar application procedure		1.most NBCD follow-on products followed an Article 10(1) procedure, we clearly see a recent increase of the use of the hybrid pathway via Article 10(3). 2.to address the uncertainty of the performance of these followon candidate products in practice by requesting additional (pre-)clinical data using the hybrid application procedure. 3.generic developers seem to prefer a non-centralised procedure …		shows the heterogeneity in the regulatory approach taken for many NBCD follow on products
Regulatory considerations for generic products of non-biological complex drugs	Liu YH (2023)	Taiwan			concerns have been raised about the potential clinical differences between the follow-on versions and the originator products as well as those among the follow-on versions	1. non-clinical studies, such as comparative pharmacokinetic studies and studies demonstrating the similarity of anti-tumor effects, were submitted, methodological weakness was identified. 2.Particle size distribution is included as one of the parameters used for the demonstration of pharmaceutical comparability 3.Harmonic intensityweighted average particle diameter and polydispersity index (PDI)	one in vivo, single-dose, two-way crossover study evaluating the AUC and Cmax for unbound and total paclitaxel and one in vitro particle size distribution study to demonstrate BE. in vitro study such as the characterization for particles, release properties, and the status of albumin: US EU: pharmaceutical comparability, including physicochemical characterization, in vitro dissociation, protein c…	rising concerns about the complexity of the follow-on versions of NBCDs which differentiated them from ordinary generics with greater regulatory uncertainties for applicants		increasing use of the hybrid pathway via Article 10(3), which may require additional pre-clinical tests and clinical trials to support the approval.	product-specific guidance documents for developing generic versions of liposomal products containing amphotericin B, daunorubicin citrate, bupivacaine, or irinotecan hydrochloride are available
Addressing the Regulatory and Scientific Challenges with Generic Orally Inhaled Drug Products (REFER FIGURES)	Newman B (2020)	USA	formulation-related factors can considerably infuence OIDP performance.adequate lung deposition requires careful control of the OIDP’s SAC and APSD. For pressurized MDIs containing API either dissolved or suspended in a propellant and/or other inactive ingredients, changes in cosolvent (e.g. ethanol) conc can infuence droplet size formation of the emitted aerosol	1.The accumulated mucus build-up can both impact the clear_x0002_ance of API particles (and therefore afect pulmonary reten_x0002_tion time) as well as the OIDP performance, since changes in the mucus layer may alter API solubility and subsequent dissolution of deposited drug particles. 2.OIDP performance is impacted by numerous factors derived from the product’s formulation, delivery to a local …	1.Demonstrating a dose–response relationship has been challenging (such as those containing inhaled corticosteroids), comparative clinical endpoint BE studies are recommended 2.Comparative clinical endpoint BE studies are considered less sensitive for evaluating formulation diferences than other BE methods since, among other reasons, they rely on a potentially more variable patient population.	1.The design space for OIDP devices is wide in scope and complexity. The energy source facilitating aerosolization and drug release can vary across devices. The device presentation and method for metering the dose also add complexity. 2.differences in the user interface will afect the external critical design attributes of a proposed generic	1. the API(s) of an OIDP act locally on the lung tissue following deposition in the airways. 2.OIDP size and shape contribute to complexity bcoz these factors infuence whether the patient correctly holds and actuates the device for adm, which may impact performance.	ANDA applicants are recommended to conduct comparative (threshold) analy_x0002_ses (consisting of a labeling comparison, comparative task analysis, and a physical comparison) to identify potential user interface diferences between products, and to determine if they impact an external critical design attribute		Projects before and during GDUFA, utilized quality by design (QbD) strategies to identify and evaluate the critical factors afect_x0002_ing the in vitro performance of DPIs (aerosolization performance of a DPI and factors related to the device and formulation when compared in vitro) and MDIs (aerosol performance from changes in formulation factors or API physicochemical properties)	1.FDA uses the weight-of-evidence approach to show that a generic OIDP has the same effectiveness and safety 2.improved communication with the industry and area-specifc workshops (on the critical issues generic applicants should consider when developing, as well as the Agency’s expectation for what should be submitted in an ANDA to demonstrate equivalence.) .... GDUFA regulatory science program..…	1. FDA does not expect identical user interfaces between generic and brand-name OIDPs, whether user interface diferences are acceptable to the Agency is evaluated on a case-by-case basis and includes a determination of whether the generic combination product produces the same clinical efect and safety profle as the RLD under the conditions specifed in the labeling 2.OIDPs a less costly, more sens…
Evaluation of Therapeutic Equivalence for the Follow-On Version of Intravenously Administered Non-Biological Complex Drugs	Sun Z (2020)	China	1.The limitations of drug physiochemical properties in solubility, stability, and/or metabo_x0002_lism vulnerability attribute to the poor PK 2.Pharmaceutical Properties of NBCDs Pose Challenges to Interchangeability Evaluation of the Follow‑On Version	1.For NBCDs, the disposition process of the API is infuenced by the formulation-modifed PC properties. Although PK parameters, such as Vd and Cl, may indirectly refect the disposition pattern, conventional non-compartmental analysis on circulating drug levels cannot provide detailed characterization regarding the distribution of NBCDs due to the lack of data on tissue-specifc drug exposure. 2.com…	1.investigation comparing the immunogenicity is also required, considering the possibility of efficacy or toxicity diferences associated with the formulation-related labile iron release between the generic and original 2.the primary PK endpoints of certain BE studies are intentionally specifed as both the encapsulated or protein-bound form and the free form. The dynamic relationship between these…	1.manufacturing process (e.g. liposome loading), the particle- or vehicle-wise static and kinetic physiological characterizations, the dissolution test, and BE evalu_x0002_ation of both total/encapsulated drug form and free drug form between the follow-on NBCDs and their reference products. Such studies are challenging in implementation 2.Guideline documents of liposome need to sublit details abo…	1.Guideline documents require stoichiometric ratios of iron, sucrose and other relevant compds to prove the TE whereas in case of liposomal formulations needs liposome size distribution (3 batch); PC including leakage study, PEG content on surface. 2.Formulation-wise complex NBCDs, the PK, PD, and clinical behaviors are all associated with PC properties of the nanocarrier, such as particle size, …	1. Regulatory agencies need comparatively study the static and kinetic microscopic particle-related physiochemical properties of the follow-on NBCDs. Moreover, for complex formulations that have a signifcant impact on the biodistribution of the drug compound, an in vivo BE study is also important. 2. Guideline documents require comparative dissolution or invitro drug release study report on 3(nan…	1.physiochemical characterizations regarding appearance, pH, and osmolality of the reconstituted suspension, as well as comparative investigations at microscale levels in the aspects of particle size distribution, particle number conc and particle volume conc, and dissolution profle, or ultrasound backscatter coefcient at no less than three frequencies, should be provided in the application dossi…	1. The PK parameters of the labelled drug are included in the analysis of co-variance (ANCOVA) model as a covariate. Statistical simulations indicated that inter- or intrasubject variability can be sig_x0002_nifcantly reduced with such study design and thereby the required sample size is markedly reduced for the BE trial, regardless of crossover or parallel design 2.To estimate the drug-release k…	considering the infuence of the excipients on the in vivo behavior of these drugs, the guidelines specifcally state that a PK BE study is requested if the follow-on product has any diference in inactive ingredient or liposome characteristics	Can differ from RLD in preservative , buffer or antioxidant if information demonstrating the differences do not affect the safety or efficacy of the product
Complex Drugs and Biologics: Scientific and Regulatory Challenges for Follow-on Products	Nicholas JM (2012)	USA	1. There is a huge, perhaps incalculable number of potential epitopes in the heterogenous glatiramer acetate mixture, which cannot be identified using current technology and are controlled during preparation by the relative reactivity of the constituent activated amino acids, reaction conditions (eg, temperature, solvents), the susceptibility of peptide bonds to acid hydrolysis, and other factors…	TE to an RLD is predicated on pharmaceutical equivalence (identical active substances, dosage form, strength, route of administration, labeling, quality, performance characteristics, and intended use) and BE (comparable PK in humans).	If therapeutic equivalence is established, the applicant may rely on evidence of clinical safety and efficacy by ‘‘bridging’’ to clinical data generated for the RLD. 2.clinical data will be necessary to establish the efficacy and safety of follow-on versions of NBCDs,	Upon SC inj, GA hydrolyzed almost immediately, and its immunomodulatory effects reflect stimulation of cells of the immune system, not the amount of drug or drug metabolites in the systemic circulation. Immunomodulating activity can be attained by adoptive transfer of GA-reactive T cells and B cells in animal models, reinforcing that systemic concentra tions of GA or its metabolites are not requi…	The inherent heterogeneity of glatiramoids and the inability to characterize them makes it crucial to demonstrate the ability to make a reproducible and consistent product from batch-to_x0002_batch.	the NBCD Hematide1 is a chemically synthesized polymer-modified glycoprotein are regulated under the Public Health Service Act 2.in almost all cases varying amounts of supplemental clinical data, in addition to extensive clinical experience with the RLD, were necessary to obtain approval of the follow-on non-complex protein productss.	1. Copaxone is more complex in several respects: (1) the active moieties in GA are unknown; (2) the MoA are not completely elucidated; (3) PK testing is not indicative of GA BA; (4) PD testing is not indicative of therapeutic activity and there are no biomarkers available and (5) small changes in the GA mixture can change its immunogenicity profile. 2.Influenced by many factors: patient character…	FDA has been using a product-specific approach to determine the necessary testing the manufacturer of a follow-on protein product must conduct to establish similarity to the RLD and gain marketing approval.	ANDA candidate is not required to be exactly the same as the RLD (eg, it can differ in inactive ingre_x0002_dients or container closure system) but any differences between them cannot have significant therapeutic implications.
Copies of nonbiological complex drugs: generic, hybrid or biosimilar?	Rocco P (2019)	Italy		biological active substances cannot be thoroughly characterized using current analytical methods and, as a consequence, BE is not sufficient to guarantee ther apeutic equivalence because the PD can be different				In USA, NBCD copies are considered to be generics [6] and all NBCD applications are managed by the FDA. In the EU, by contrast, most NBCD applications are not managed by the EMA, but by national agencies			Quality by design
Super generics/improved therapeutic entities: An approach to fulfil unmet medical needs and extending market exclusivity of generic medicines	Kumar L (2015)	India					drugs with poor absorption rate, low bioavailability, high fluctuation in plasma & patient in compliance with an administration of the dosage form are the major area of concern to develop super generics.		Period : New chemical entity (NCE) 10 – 15 Years; simple generics (SG) 2- 3 years and complex generics (CG) 5-6 years. Patent / Market Exclusivity: NCE Yes; SG No; and CG Yes	1. the companies are trying to develop generic versions which are superior to the marketed drugs in terms of therapeutic effect, patient compliance and providing a better quality medicine at a very low cost 2.Various strategies used to develop the SG are QbD, Multifunctional Excipient, & Reformulation by Improving the PK Parameters & Drug Release, Modification in Design & Dosage Form	1.The market leaders follow the quality by design approach, multifunctional excipient, modifying dosage form & reforming the release pattern to develop the value added therapies 2.The Modernized QBD approach gives a vision to understand the product design, manufacturing process, critical quality attributes, the risk management plans and the control strategies.	The collaboration b/w Dr Reddy and San Diego, USA prove to be advantageous in providing affordable and innovative medicines to a much wider population by excipient that enhance exceptionally high and unmatched systemic BA performance, comparable in efficiency to injection delivering potent peptide, protein, and large molecule drugs
How the generic and biosimilar medicines industry could take advantage of trade opportunities	Jauch D (2015)	Germany						1. Marketing authorization applicants face multiple regulatory requirements lead_x0002_ing them to perform clinical trials for each region con_x0002_cerned, unnecessarily repeating study programs and involving numerous patients for the same medicinal products. 2., an applicant for a marketing authorization in both would have to carry out two distinct clinical trial programs	The Special 301 Report ranks countries as Priority Foreign Country, Priority Watch List or Watch List among them China, Russia and Vietnam but also Canada which has a particularly complex IP system regulating the market entry of generic and biosimilar manufactures	The EU and the US are conducting trade negotiations aimed at a Transatlantic Trade and Investment Partnership (TTIP) reach agreements in the impactful points related to , single dvpt for biosimilars and single dvpt for complex generics	IGBA is an international network of generic and biosimilar medi_x0002_cines associations, committed to promoting generic and biosimilar medicines and exchanging information worldwide.	single dvpt for complex generics promote the reduction of unnecessary and unethical repetition of studies (clinical trials), the reduction of clinical development costs (up to 35 million Euro and up to 40 million Euro ) and increased patient access to quality, safe and effective medicines;
Challenges and Complications of Poly(Lactic-Co-Glycolic Acid)-Based Long-Acting Drug Product Development	Lim YW (2022)	Malaysia	3.PLGA formulations exhibit initial burst release followed by slow and incomplete release. One of the promising solutions to address is to integrate PLGA with other polymers, creating block copolymers, composites, and hybrids	Conventional in vitro release methods show differening result.There is a need for a compendial in vitro release method to analyse PLGA-based complex generic drug products. An ideal IVRT method should have good reproducibility and the ability to discriminate between different PLGA formulations as well as different production batches.	drug release is dependent on the glass transition temperature and the porosity of the microspheres so the small change in this factors affect the drug release	1.Minor modifications in the manufacturing process, involving quality assurance/quality control (QA/QC) systems, can create a major impact in terms of efficacy, bioactivity, stability, and safety of the product 2.The PC properties of PLGA affect drug release such as PLGA composition (ratio of lactide to glycolide), MW and weight distribution, polymer architecture (e.g., linear or star-shaped), po…	Each PLGA-based long-acting drug product has its individual required drug release/action profiles as a function of RoA, dosage form design (i.e., size, shape, surface charge, drug interaction, and inclusion of targeting moiety), drug load, and drug properties (i.e., solubility, stability, potency, site of action, and clearance rate). 2.The release of drug is affected by surrounding pH, temp and a…	not all PSG are available for the 25 approved PLGA_x0002_based LAI drug products. limited product-specific guidance is available specifically pertaining to bioequivalence studies.	Some drug companies might use regulatory restrictions or commercial tactics to block the supply of RLD to generic companies anti-generic strategies which involves exploitation of the citizen petitions to section 505(q)	1. a regulatory science research programme under the GDUFA was established to support PLGA-based complex generic drug product development 2.Microfluidics and electrospraying methods are preferred over conventional methods as they are able to encapsulate both hydrophobic and hydrophilic drugs 3.. QronoMetricsTM, a computational drug delivery platform that is able to develop LAI formulations may be…	Risk Evaluation and Mitigation Strategy) implemented to overcome the restriction of the drug supply to generic drug companies by the innovators 2.To assist the generic companies in their ANDA application, the FDA publishes PSG 3.Molecular modelling is a useful tool for studying the interactions of small-molecule drugs with PLGA of various lactide:glycolide ratios	IVIVCs developed using PLGA microsphere formulations with consistent in vitro burst release characteristics demonstrate better predictability with respect to their in vivo pharmacokinetics profile 2. The Flory–Huggins interaction parameters have been used to predict the miscibility of various drug-polymer systems bcoz The miscibility between PLGA polymer and drug plays an important role in drug l…
Clinical development, immunogenicity, and interchangeability of follow-on complex drugs	Nicholas JM (2014)	USA	The PC properties of liposomal vaccine : method of antigen attachment, lipid composition, bilayer fluidiy, particle charge and other properties, strongly influence the immune response	The application of ANDA of follow on NBCDs are difficult to establish their TE (PE and BE) mainly because most are nanostructured compounds 2.Analytical testing result shows that capoxone have poor batch to batch reproducibility. when activated ex-vivo with glatimer, splenocytes with treated mice shows different geen transcription among differeent batch and also with innovator capoxone	Similarity in immunogenic profile depends on patient related factors, product and manufacturing related factors and in case of protein and peptide based follow on may lead to the formation of aggregates or impurities during synthesis which increase drug related immunogenicity. Hence it is difficult to establish the similarity.	The PC and biological properties of iron carbohydrate compound depend on their manaufacturing proceesses (eg: structural modifications - affect drug stability, ie weakly bound iron dissociate - catalyse the generation of reactive oxygen species -lead to oxidative stress and inflammation). Any variation in mean/median size and size distribution can result in generic pdt with different PC and bioph…	Interaction between liposomes and immune system cause changes in CQAs. Eg: Binding effect (change PK & PD); Uptake (Interfer the efficacy) and destruction (leakage of drug)_ Table		The complexity is because of the biological activity which is often not correlated with serum PK, follow on NBCDs can be shown to be similar but not identical to orginator	Physician need to be more aware of switching NBCD to its follow on. And should be switch only after consulting doctor : Awareness camp	Immunogenic NBCD follow on should ensure the immunologic and immunogenic safety comparision study for approval taking inter individual variability as well, so sufficient patient participating should be there. Additionally evaluation report stating follow on pdts which produce anti-antibody should not neutralize drug efficacy and binding to endogenous proteins	2014 GUDFA inititated the need for increased pre-approval assessment for follow-on NBCDs
In Silico Methods for Development of Generic Drug-Device Combination Orally Inhaled Drug Products	Walenga RL (2019)	USA	the impact of different excipients in an aqueous budesonide solution on hygroscopic growth	differences in pressure drop, particle residence time, and normal particle velocity at the time of impact		1. CFD is challenging because of the several physical processes that include droplet formation, the large temperature gradient at the device orifice, high initial velocity values, and rapid evaporation of the propellant. 2.large temperature gradient at the orifice and the rapid evaporation of propellant may significantly affect aerosol behavior and subsequently drug deposition, 1.Studies have sho…	1.patient flow rates are not sufficient to entrain smaller API particles, carrier particles are usually necessary ie lactose whose particle size is more than 100 micrometer which will not bypass the mouth throat area of thr inhaler. 2. CFD-DEM simulations were able to describe the complex relationship between flow and impaction differences caused by the switch in mesh designs 3.Differ in Fine par…		1. Patent protections that may limit design decisions related to the device constituent parts of the DDC product	1. In silico modeling offers a relatively cost-effective means of accelerating generic OIDP dvpt.(device geometry itself, APSD, spray angle and velocity, and orifice diameter while pre dicting regional deposition fraction of the initial dose in various regions of interest) 2. CFD+ PBPK is possible to predict in vivo performance of an OIDP based on the device and formulation 3.CFD + discrete eleme…	The list of studies recommended for MDI & DPIs includes in vitro SAC at the beginning, middle, and end life stages and APSD at the beginning and end life stages as well as in vivo PK and either a PD or a comparative clinical end point BE study.In case of MDI additional study include spray pattern at two different distances from the orifice; plume geometry; and priming and repriming	1.weight-of-evidence approach for showing the BE of these products, which includes a combination of in vitro and in vivo studies, formulation sameness, and device similarity 2.CFD may be useful for better understanding the impact that differences in device design may have on spray velocity and duration.: CASE STUDY Respimat Soft Mist inhaler	1.These increased costs are felt both by consumers and insurance providers, where the Centers for Disease Control has estimated that there are currently 27 million people in the United States2 with asthma and 16 million with COPD 2.in silico models that may be used to support the development of generic orally inhaled drug products and how model credibility may be assessed
The refinement of the super generic concept: Semantic challenge for product re-innovation?	Barei F (2015)	France						When geenric drug companies present essentially the same product u der the designation of super generics, geenric plus, or value added generics, it may well be that the reimbursement barrier is raised or even become more challenging 2. There is no clear definition of pdts that are derived from existing drug/generics; therefore we see a trend towards the term used by FDA (505(b)(2)) and EMA (Art 1…	1. Post patent expiration is characterized by high price competition between geenric companies 2. The efforts to overcome these challenges encounter in the development of generic version of these innovative products is not transparent in pharmaceutical and pharmacoeconomic literatures.	FDA implemented QbD for ANDA as Jan 2013	The market leader follow the QbD approach, multifunctinal excipients, modifying dosage form and reforming the release pattern to develop the value added therapies which creates a new sement and uplift the quality the growth in market and even assures better quality and economic viability	505 (B)(2) has motivated generic pharmaceutical manufactures to find solutions for product differentiation and sustainability of this industry
Advancements in the Design and Development of Dry Powder Inhalers and Potential Implications for Generic Development	Mohan AR (2022)	USA	The selection and use of excipients will affect the stability and performance of the drug device combination pdt and the number of excipients currently used or approved in inhalation drug products is fairly limited.how the excipient properties will influence the formulation or affect its biocompatibility with the site of action in the lungs is critical.,	establishing BE bw the proposed generic product and the RLD	DPI device factors also influences product performance as well as the ability for patients to utilize the device, since each DPI device can have a unique design and administration procedure.	affect particle microstructure and subsequent performance.	amorphous lactose can give rise to strong particle–particle interactions that may impede aerosolization of the formulation aerodynamic characteristics	DPI products advances with new powder formulations and novel device designs, understanding how these advancements impact performance can aid in developing generics that are therapeutically equivalent to the reference listed drug (RLD) products.	DPI device factors also influences product performance as well as the ability for patients to utilize the device (unique design and administration procedure).		To help overcome particle particle interaction and agglomeration, magnesium stearate can be employed as an adsorbed coating to reduce particle flocculation and thereby enhance the performance of lactose-based DPI formulations		the formulation and device related principles driving DPI performance, past and present research efforts to characterize these performance factors, and the implications that advances in formulation and device design may present for evaluating BE for generic development.
Development of Nanomedicines and Nano-Similars: Recent Advances in Regula_x0002_tory Landscape	Paliwal R (2022)	India	the missing uniformity on drug loading methods and drug release methods, nanomaterials to immune system interaction, 2. a large number of process and material related issues affect the final outcome of a nano pharmaceutical product	detection methods in tracking the nanomaterials in biological tissues, non-defined comparability bw reference materials.The lack of suitable reference materials and standard methods to evaluate the suitability of nanomaterials	In the absence of proper design of the experiment or the procedure or official monographs, it is hard to control our understanding for the same.	Refer table 2	the methods highly influences the physicochemical characteristics and hence the targetability and bioavailability at the desired location.	1. The regulatory issues related to nanopharmaceuticals still require expertise for harmonizing legislation and knowing the clinical complaint of production methods. 2.The lack of formal regulatory guidelines, which is still shrouding the development of generics in ambiguity,	1.scale-up possibilities with the production method and henceforth should have elements for compatibility and quality of products 2. intellectual property, technical issues, development costs, and ethics and regulatory approval in respective markets	provides opportunities for the development of personalized medicine	1.contact regulatory agencies early 2.To avoid any danger regulatory bodies advised drug manufacturers to examine chemical manufacturing and control parameters from the outset of such product development,		the silent features of the regulatory perspectives related to nanotechnology based next generation therapeutics and diagnostics
Comparative effectiveness and safety of generic versus brand_x0002_name fluticasone-salmeterol to treat COP	Feldman WB (2023)	USA			highlights the requirement for clinical trials (RCT) in asthma patients but not in COPD patients			to address regulatory challenges in approval he FDA applies a special 'weight-of-evidence' approach		'weight-of-evidence' approach
